# Supplementary material for: Differences in Hepatocellular Carcinoma Incidence Trends Across US Census Divisions, 2001 to 2021
Source: Cancers (Basel). 2025 Apr 24;17(9):1431. doi: 10.3390/cancers17091431 (PMC12070962; doi:10.3390/cancers17091431)
Supplement: Supplementary file 1 [file cancers-17-01431-s001.zip]

Archive with 1 entries (1 files):
- cancers-3533781-supplementary.pdf
